# Supplementary material for: Increased Gene Targeting in Hyper-Recombinogenic LymphoBlastoid Cell Lines Leaves Unchanged DSB Processing by Homologous Recombination
Source: Int J Mol Sci. 2022 Aug 16;23(16):9180. doi: 10.3390/ijms23169180 (PMC9409177; doi:10.3390/ijms23169180)
Supplement: Supplementary file 1 [file ijms-23-09180-s001.zip]

Archive with 1 entries (1 files):
- ijms-1829098-supplementary.pdf
